# Supplementary material for: Association between pre-competition strength and sprint canoe/kayak performance: A mixed-effects analysis of professional Chinese athletes
Source: PLoS One. 2026 May 28;21(5):e0347178. doi: 10.1371/journal.pone.0347178 (PMC13218461; doi:10.1371/journal.pone.0347178)
Supplement: S1 File — Dataset. (XLSX) [file pone.0347178.s001.xlsx]

## Sheet: dataset
athlete_id	sex	modality	distance	heat	body_mass	hdl_kg	bp_kg	pbp_kg	pu_reps	race_time	hdl_relative	bp_relative	pbp_relative
1	F	K1	200	1	64.45	95	73	80	8	43.713	1.47401	1.13266	1.24127
2	F	K1	200	1	69.85	122	85	90	10	43.983	1.7466	1.21689	1.28848
3	F	K1	200	1	68.55	115	80	88	23	44.706	1.67761	1.16703	1.28373
4	F	K1	200	1	63.85	105	80	85	20	45.456	1.64448	1.25294	1.33125
5	F	K1	200	1	67.35	110	65	83	21	46.813	1.63326	0.965108	1.23237
6	F	K1	200	1	63.8	87	57	67.5	10	45.366	1.36364	0.893417	1.05799
7	F	K1	200	1	52.3	95	55	65	17	47.726	1.81644	1.05163	1.24283
8	F	K1	200	1	59.3	95	42	50	1	51.576	1.60202	0.708263	0.84317
9	F	K1	200	1	62.55	110	50	55	1	55.458	1.75859	0.799361	0.879297
10	F	K1	200	2	61.15	100	85	85	24	42.796	1.63532	1.39002	1.39002
11	F	K1	200	2	63.6	102	67	75	8	43.261	1.60377	1.05346	1.17925
12	F	K1	200	2	61	97	75	82	21	45.801	1.59016	1.22951	1.34426
13	F	K1	200	2	69.8	115	80	83	18	47.158	1.64756	1.14613	1.18911
15	F	K1	200	2	56.95	80	40	55	6	51.076	1.40474	0.702371	0.965759
16	F	K1	200	2	67.05	95	57	65	3	53.796	1.41685	0.850112	0.969426
17	F	K1	200	2	67.8	90	65	70	6	54.073	1.32743	0.958702	1.03245
18	M	C1	200	3	80.25	160	115	125	10	43.684	1.99377	1.43302	1.55763
19	M	C1	200	3	89.4	161	130	120	24	43.914	1.80089	1.45414	1.34228
20	M	C1	200	3	73.85	140	120	130	40	44.439	1.89573	1.62492	1.76032
21	M	C1	200	3	77.2	140	120	125	23	44.769	1.81347	1.5544	1.61917
22	M	C1	200	3	82.65	170	135	120	20	45.476	2.05687	1.63339	1.45191
23	M	C1	200	3	76.8	160	100	105	22	45.846	2.08333	1.30208	1.36719
24	M	C1	200	3	82.6	150	110	130	25	45.884	1.81598	1.33172	1.57385
25	M	C1	200	3	69.5	130	75	80	15	53.744	1.8705	1.07914	1.15108
26	M	C1	200	4	79.3	150	100	115	19	42.989	1.89155	1.26103	1.45019
27	M	C1	200	4	75.65	160	90	120	32	43.004	2.115	1.18969	1.58625
28	M	C1	200	4	80.4	160	110	120	31	43.319	1.99005	1.36816	1.49254
29	M	C1	200	4	75.4	145	120	130	33	45.804	1.92308	1.59151	1.72414
30	M	C1	200	4	91.95	166	110	120	12	46.449	1.80533	1.1963	1.30506
31	M	C1	200	4	74.9	130	90	95	18	48.391	1.73565	1.2016	1.26836
32	M	C1	200	4	82.75	150	85	105	10	52.081	1.81269	1.02719	1.26888
33	M	C1	200	4	76.05	140	105	125	32	53.154	1.84089	1.38067	1.64366
34	M	C1	200	5	75.55	150	120	121	23	45.298	1.98544	1.58835	1.60159
35	M	C1	200	5	75.3	135	110	110	17	45.366	1.79283	1.46082	1.46082
36	M	C1	200	5	67.6	135	95	95	20	45.846	1.99704	1.40533	1.40533
37	M	C1	200	5	86.85	160	130	125	20	47.361	1.84226	1.49683	1.43926
38	M	C1	200	5	73.3	155	80	95	18	49.786	2.1146	1.09141	1.29604
39	M	C1	200	5	76.75	150	95	105	12	50.033	1.9544	1.23779	1.36808
40	M	C1	200	5	93.95	168	110	105	9	50.146	1.78819	1.17084	1.11762
41	M	C1	200	5	72.3	130	85	90	17	51.576	1.79806	1.17566	1.24481
42	M	C1	200	6	72.5	140	105	110	20	45.43	1.93103	1.44828	1.51724
43	M	C1	200	6	77.85	150	110	120	35	48.26	1.92678	1.41297	1.54143
44	M	C1	200	6	82.3	155	115	115	17	48.44	1.88335	1.39733	1.39733
45	M	C1	200	6	69.35	120	95	80	18	49.79	1.73035	1.36986	1.15357
46	M	C1	200	6	85.85	180	120	110	12	50.247	2.09668	1.39779	1.2813
47	M	C1	200	6	70.25	130	80	95	18	51.325	1.85053	1.13879	1.35231
48	M	K1	200	7	76.2	130	115	130	30	37.982	1.70604	1.50919	1.70604
49	M	K1	200	7	85.4	155	110	120	16	39.007	1.81499	1.28806	1.40515
50	M	K1	200	7	81.35	160	125	120	21	39.579	1.96681	1.53657	1.47511
51	M	K1	200	7	82.45	150	135	132	40	40.122	1.81928	1.63736	1.60097
52	M	K1	200	7	80.25	145	120	120	38	40.392	1.80685	1.49533	1.49533
53	M	K1	200	7	88.1	150	90	110	16	44.534	1.70261	1.02157	1.24858
54	M	K1	200	7	81.5	180	120	105	18	45.264	2.20859	1.47239	1.28834
55	M	K1	200	7	56.95	100	65	80	23	45.579	1.75593	1.14135	1.40474
56	M	K1	200	8	80.95	155	100	110	21	38.944	1.91476	1.23533	1.35886
57	M	K1	200	8	88.15	140	135	120	30	39.566	1.5882	1.53148	1.36132
58	M	K1	200	8	82.05	150	135	132	33	39.889	1.82815	1.64534	1.60878
59	M	K1	200	8	84.9	140	125	120	18	40.556	1.649	1.47232	1.41343
60	M	K1	200	8	77.1	140	130	110	40	41.139	1.81582	1.68612	1.42672
61	M	K1	200	8	89.7	153	140	144	35	41.431	1.70569	1.56076	1.60535
62	M	K1	200	8	75.65	140	85	100	17	44.351	1.85063	1.1236	1.32188
63	M	K1	200	8	82.1	150	110	100	18	46.444	1.82704	1.33983	1.21803
64	M	K1	200	9	72.3	140	120	120	32	38.876	1.93638	1.65975	1.65975
65	M	K1	200	9	80.55	150	120	130	22	38.906	1.8622	1.48976	1.6139
67	M	K1	200	9	69.5	140	110	105	10	40.021	2.01439	1.58273	1.51079
68	M	K1	200	9	87.85	160	120	140	9	40.586	1.82129	1.36596	1.59363
69	M	K1	200	9	74.65	130	105	100	14	43.394	1.74146	1.40656	1.33958
70	M	K1	200	9	90.7	140	80	90	7	46.744	1.54355	0.882029	0.992282
71	M	K1	200	9	73.9	125	85	95	13	47.089	1.69147	1.1502	1.28552
72	M	K1	200	10	80.8	150	130	120	26	37.839	1.85644	1.60891	1.48515
73	M	K1	200	10	82.3	150	125	130	23	38.616	1.8226	1.51883	1.57959
74	M	K1	200	10	86.55	135	100	110	17	40.506	1.55979	1.1554	1.27094
75	M	K1	200	10	76.75	190	125	120	18	40.811	2.47557	1.62866	1.56352
76	M	K1	200	10	88.3	160	90	115	10	40.841	1.812	1.01925	1.30238
77	M	K1	200	10	76.15	152	100	110	20	41.641	1.99606	1.3132	1.44452
78	M	K1	200	10	72	160	100	100	18	42.241	2.22222	1.38889	1.38889
79	F	C1	200	11	68.05	115	90	107.5	27	48.969	1.68993	1.32256	1.57972
80	F	C1	200	11	57.7	115	70	70	17	49.534	1.99307	1.21317	1.21317
81	F	C1	200	11	62.55	100	75	85	23	49.999	1.59872	1.19904	1.35891
82	F	C1	200	11	64.2	120	70	93	21	50.504	1.86916	1.09034	1.4486
83	F	C1	200	11	60.85	97	60	70	19	50.931	1.59408	0.986031	1.15037
84	F	C1	200	11	61.9	105	60	70	10	51.501	1.69628	0.969305	1.13086
85	F	C1	200	11	65	105	65	78	10	51.516	1.61538	1	1.2
86	F	C1	200	11	67.2	130	50	65	10	55.856	1.93452	0.744048	0.967262
87	F	C1	200	12	63.95	125	80	95	30	49.771	1.95465	1.25098	1.48554
88	F	C1	200	12	68.3	115	70	88	24	51.066	1.68375	1.02489	1.28843
89	F	C1	200	12	64.9	105	60	75	19	51.686	1.61787	0.924499	1.15562
90	F	C1	200	12	61.7	100	72	73	15	53.641	1.62075	1.16694	1.18314
91	F	C1	200	12	59	110	65	75	14	53.761	1.86441	1.10169	1.27119
92	F	C1	200	12	58.35	85	42.5	55	12	55.014	1.45673	0.728363	0.942588
93	F	C1	200	12	60.6	100	65	75	11	59.806	1.65017	1.07261	1.23762
94	F	C1	200	12	68.35	110	65	75	7	60.054	1.60936	0.950988	1.09729
95	F	C1	200	13	63.25	102	75	85	21	49.985	1.61265	1.18577	1.34387
96	F	C1	200	13	63.7	105	67	80	19	50.537	1.64835	1.05181	1.25589
97	F	C1	200	13	74.3	150	100	100	17	50.567	2.01884	1.3459	1.3459
98	F	C1	200	13	60.45	110	65	80	24	51.055	1.81969	1.07527	1.32341
99	F	C1	200	13	59.5	105	55	75	15	52.317	1.76471	0.92437	1.2605
100	F	C1	200	13	61.55	100	75	90	25	53.467	1.6247	1.21852	1.46223
101	F	C1	200	13	62.8	95	65	75	6	58.86	1.51274	1.03503	1.19427
102	F	C1	200	13	56.9	91	55	65	13	62.62	1.5993	0.966608	1.14236
103	F	C1	200	14	61.1	98	65	77	12	50.162	1.60393	1.06383	1.26023
104	F	C1	200	14	61.75	105	65	75	27	50.762	1.7004	1.05263	1.21457
105	F	C1	200	14	62.3	100	65	75	22	52.609	1.60514	1.04334	1.20385
106	F	C1	200	14	68	115	75	90	10	52.864	1.69118	1.10294	1.32353
107	F	C1	200	14	70.25	93	62	63	11	53.399	1.32384	0.882562	0.896797
108	F	C1	200	14	62.45	85	55	70	15	54.609	1.36109	0.880705	1.1209
109	F	C1	200	14	74.9	125	75	75	8	54.797	1.66889	1.00134	1.00134
110	F	C1	200	14	56.65	95	70	70	27	55.862	1.67696	1.23566	1.23566
111	F	C1	200	15	65.65	106	72	90	10	49.615	1.61462	1.09673	1.37091
112	F	C1	200	15	52.75	85	60	63	28	52.12	1.61137	1.13744	1.19431
114	F	C1	200	15	65.5	105	80	80	12	53.337	1.60305	1.22137	1.22137
115	F	C1	200	15	74.6	120	65	75	4	54.907	1.60858	0.871314	1.00536
116	F	C1	200	15	58.5	95	47	67	11	60.517	1.62393	0.803419	1.1453
117	F	C1	200	15	63.5	95	40	63	0	64.38	1.49606	0.629921	0.992126
81	F	C1	500	16	62.55	100	75	85	23	141.142	1.59872	1.19904	1.35891
88	F	C1	500	16	68.3	115	70	88	24	138.56	1.68375	1.02489	1.28843
96	F	C1	500	16	63.7	105	67	80	19	141.517	1.64835	1.05181	1.25589
98	F	C1	500	16	60.45	110	65	80	24	139.897	1.81969	1.07527	1.32341
100	F	C1	500	16	61.55	100	75	90	25	149.5	1.6247	1.21852	1.46223
101	F	C1	500	16	62.8	95	65	75	6	144.017	1.51274	1.03503	1.19427
104	F	C1	500	16	61.75	105	65	75	27	143.352	1.7004	1.05263	1.21457
109	F	C1	500	16	74.9	125	75	75	8	144.25	1.66889	1.00134	1.00134
90	F	C1	500	17	61.7	100	72	73	15	141.393	1.62075	1.16694	1.18314
95	F	C1	500	17	63.25	102	75	85	21	139.845	1.61265	1.18577	1.34387
105	F	C1	500	17	62.3	100	65	75	22	142.96	1.60514	1.04334	1.20385
108	F	C1	500	17	62.45	85	55	70	15	144.075	1.36109	0.880705	1.1209
115	F	C1	500	17	74.6	120	65	75	4	144.873	1.60858	0.871314	1.00536
116	F	C1	500	17	58.5	95	47	67	11	161.155	1.62393	0.803419	1.1453
118	F	C1	500	17	56.65	95	70	70	27	150.068	1.67696	1.23566	1.23566
83	F	C1	500	18	60.85	97	60	70	19	133.221	1.59408	0.986031	1.15037
84	F	C1	500	18	61.9	105	60	70	10	140.496	1.69628	0.969305	1.13086
85	F	C1	500	18	65	105	65	78	10	135.824	1.61538	1	1.2
86	F	C1	500	18	67.2	130	50	65	10	151.069	1.93452	0.744048	0.967262
99	F	C1	500	18	59.5	105	55	75	15	136.234	1.76471	0.92437	1.2605
106	F	C1	500	18	68	115	75	90	10	144.371	1.69118	1.10294	1.32353
112	F	C1	500	18	52.75	85	60	63	28	133.186	1.61137	1.13744	1.19431
82	F	C1	500	19	64.2	120	70	93	21	140.279	1.86916	1.09034	1.4486
91	F	C1	500	19	59	110	65	75	14	141.021	1.86441	1.10169	1.27119
92	F	C1	500	19	58.35	85	42.5	55	12	143.341	1.45673	0.728363	0.942588
93	F	C1	500	19	60.6	100	65	75	11	162.114	1.65017	1.07261	1.23762
94	F	C1	500	19	68.35	110	65	75	7	159.096	1.60936	0.950988	1.09729
111	F	C1	500	19	65.65	106	72	90	10	139.201	1.61462	1.09673	1.37091
119	F	C1	500	19	65.55	110	70	78	11	145.321	1.67811	1.06789	1.18993
3	F	K1	500	20	68.55	115	80	88	23	121.451	1.67761	1.16703	1.28373
8	F	K1	500	20	59.3	95	42	50	1	137.684	1.60202	0.708263	0.84317
120	F	K1	500	20	75.1	135	82.5	80	0	120.014	1.7976	1.09854	1.06525
121	F	K1	500	20	68.45	115	80	87.5	14	125.586	1.68006	1.16874	1.27831
122	F	K1	500	20	68.45	110	60	70	11	127.369	1.60701	0.876552	1.02264
123	F	K1	500	20	62.65	101	75	75	5	129.004	1.61213	1.19713	1.19713
124	F	K1	500	20	70.8	105	65	80	12	131.909	1.48305	0.918079	1.12994
4	F	K1	500	21	63.85	105	80	85	20	120.523	1.64448	1.25294	1.33125
5	F	K1	500	21	67.35	110	65	83	21	128.5	1.63326	0.965108	1.23237
7	F	K1	500	21	52.3	95	55	65	17	123.285	1.81644	1.05163	1.24283
13	F	K1	500	21	69.8	115	80	83	18	124.045	1.64756	1.14613	1.18911
15	F	K1	500	21	56.95	80	40	55	6	129.788	1.40474	0.702371	0.965759
16	F	K1	500	21	67.05	95	57	65	3	134.08	1.41685	0.850112	0.969426
17	F	K1	500	21	67.8	90	65	70	6	138.29	1.32743	0.958702	1.03245
126	F	K1	500	21	61.15	98	77	75	14	118.69	1.60262	1.2592	1.22649
1	F	K1	500	22	64.45	95	73	80	8	122.224	1.47401	1.13266	1.24127
2	F	K1	500	22	69.85	122	85	90	10	125.004	1.7466	1.21689	1.28848
6	F	K1	500	22	63.8	87	57	67.5	10	126.816	1.36364	0.893417	1.05799
12	F	K1	500	22	61	97	75	82	21	123.216	1.59016	1.22951	1.34426
127	F	K1	500	22	67.95	120	90	90	26	118.824	1.766	1.3245	1.3245
128	F	K1	500	22	62.9	100	67	75	12	144.944	1.58983	1.06518	1.19237
20	M	C1	1000	23	73.85	140	120	130	40	268.029	1.89573	1.62492	1.76032
33	M	C1	1000	23	76.05	140	105	125	32	291.904	1.84089	1.38067	1.64366
37	M	C1	1000	23	86.85	160	130	125	20	276.197	1.84226	1.49683	1.43926
39	M	C1	1000	23	76.75	150	95	105	12	276.452	1.9544	1.23779	1.36808
40	M	C1	1000	23	93.95	168	110	105	9	278.442	1.78819	1.17084	1.11762
42	M	C1	1000	23	72.5	140	105	110	20	250.877	1.93103	1.44828	1.51724
45	M	C1	1000	23	69.35	120	95	80	18	269.324	1.73035	1.36986	1.15357
129	M	C1	1000	23	88.9	161	150	145	22	299.512	1.81102	1.68729	1.63105
19	M	C1	1000	24	89.4	161	130	120	24	264.215	1.80089	1.45414	1.34228
24	M	C1	1000	24	82.6	150	110	130	25	249.06	1.81598	1.33172	1.57385
25	M	C1	1000	24	69.5	130	75	80	15	279.342	1.8705	1.07914	1.15108
29	M	C1	1000	24	75.4	145	120	130	33	271.147	1.92308	1.59151	1.72414
41	M	C1	1000	24	72.3	130	85	90	17	285.837	1.79806	1.17566	1.24481
43	M	C1	1000	24	77.85	150	110	120	35	277.935	1.92678	1.41297	1.54143
44	M	C1	1000	24	82.3	155	115	115	17	278.257	1.88335	1.39733	1.39733
46	M	C1	1000	24	85.85	180	120	110	12	271.665	2.09668	1.39779	1.2813
130	M	C1	1000	24	81.7	160	120	115	20	296.242	1.95838	1.46879	1.40759
18	M	C1	1000	25	80.25	160	115	125	10	264.605	1.99377	1.43302	1.55763
22	M	C1	1000	25	82.65	170	135	120	20	264.455	2.05687	1.63339	1.45191
27	M	C1	1000	25	75.65	160	90	120	32	243.315	2.115	1.18969	1.58625
31	M	C1	1000	25	74.9	130	90	95	18	270.867	1.73565	1.2016	1.26836
34	M	C1	1000	25	75.55	150	120	121	23	270.477	1.98544	1.58835	1.60159
36	M	C1	1000	25	67.6	135	95	95	20	261.292	1.99704	1.40533	1.40533
47	M	C1	1000	25	70.25	130	80	95	18	287.56	1.85053	1.13879	1.35231
57	M	K1	1000	26	88.15	140	135	120	30	225.242	1.5882	1.53148	1.36132
62	M	K1	1000	26	75.65	140	85	100	17	253.732	1.85063	1.1236	1.32188
63	M	K1	1000	26	82.1	150	110	100	18	254.152	1.82704	1.33983	1.21803
69	M	K1	1000	26	74.65	130	105	100	14	246.942	1.74146	1.40656	1.33958
70	M	K1	1000	26	90.7	140	80	90	7	254.425	1.54355	0.882029	0.992282
73	M	K1	1000	26	82.3	150	125	130	23	228.47	1.8226	1.51883	1.57959
54	M	K1	1000	27	81.5	180	120	105	18	256.922	2.20859	1.47239	1.28834
56	M	K1	1000	27	80.95	155	100	110	21	228.075	1.91476	1.23533	1.35886
75	M	K1	1000	27	76.75	190	125	120	18	252.15	2.47557	1.62866	1.56352
131	M	K1	1000	27	75	150	100	100	13	230.01	2	1.33333	1.33333
132	M	K1	1000	27	81.2	150	120	115	29	230.935	1.84729	1.47783	1.41626
133	M	K1	1000	27	86.55	135	100	110	17	243.977	1.55979	1.1554	1.27094
134	M	K1	1000	27	73.3	140	105	100	13	255.482	1.90996	1.43247	1.36426
53	M	K1	1000	28	88.1	150	90	110	16	250.435	1.70261	1.02157	1.24858
55	M	K1	1000	28	56.95	100	65	80	23	246.047	1.75593	1.14135	1.40474
60	M	K1	1000	28	77.1	140	130	110	40	242.075	1.81582	1.68612	1.42672
65	M	K1	1000	28	80.55	150	120	130	22	240.472	1.8622	1.48976	1.6139
71	M	K1	1000	28	73.9	125	85	95	13	251.897	1.69147	1.1502	1.28552
135	M	K1	1000	28	81.45	160	100	110	15	232.697	1.9644	1.22775	1.35052
136	M	K1	1000	28	87.3	160	135	135	28	233.222	1.83276	1.54639	1.54639
137	M	K1	1000	28	74.9	160	90	80	16	251.605	2.13618	1.2016	1.06809
