# Supplementary material for: Association between pre-competition strength and sprint canoe/kayak performance: A mixed-effects analysis of professional Chinese athletes
Source: PLoS One. 2026 May 28;21(5):e0347178. doi: 10.1371/journal.pone.0347178 (PMC13218461; doi:10.1371/journal.pone.0347178)
Supplement: S2 File — R code. (R) [file pone.0347178.s002.R]

# ==============================================================================
# Title: Association between pre-competition strength and sprint canoe/kayak performance
# Journal: PLOS ONE
# Purpose: Full Reproducible R Script for Data Analysis
# 
# Outline:
# 1. Data Preparation
# 2. Model Screening (Absolute vs. Relative & Interactions)
# 3. Final Model Selection & Summary
# 4. Visualizations (Marginal Effects & Scatter plots)
# 5. Practical Interpretation (Conversion to Seconds)
# 6. Sensitivity Analysis (Subgroup Model Comparison) 
# ==============================================================================

# ------------------------------------------------------------------------------
# STEP 1: Load Required Packages & Data Preparation
# ------------------------------------------------------------------------------

# Load required packages
suppressPackageStartupMessages({
  library(readxl)
  library(tidyverse)
  library(dplyr)
  library(car)
  library(glmmTMB)
  library(performance)
  library(broom.mixed)
  library(DHARMa)
  library(ggeffects)
  library(ggplot2)
})

# Import the dataset
setwd("your document")
df <- read_excel("S4 Dataset for analyses.xlsx", sheet = "dataset")

# Data formatting
df <- df %>%
  mutate(
    athlete_id  = as.factor(athlete_id),
    sex         = as.factor(sex), 
    modality    = as.factor(modality),
    distance    = as.factor(distance), 
    heat        = as.factor(heat)
  )

# ------------------------------------------------------------------------------
# STEP 2: Model Screening (Candidate Models)
# ------------------------------------------------------------------------------

# Use Gamma(link="log") to process continuous-time data with right-leaning characteristics
# Introduction (1 | athlete_id) controls variation in individual repeated measures, introducing (1 | Control external environment/race shift variation

# mode 1: absolute strength
m_abs <- glmmTMB(
  race_time ~ bp_kg + pbp_kg + hdl_kg + pu_reps +
    sex + modality + body_mass + distance +
    (1 | athlete_id) + (1 | heat),
  data = df,
  family = Gamma(link = "log")
)

# model 2: relative strength
m_rel <- glmmTMB(
  race_time ~ bp_relative + pbp_relative + hdl_relative + pu_reps +
    sex + modality + body_mass + distance +
    (1 | athlete_id) + (1 | heat),
  data = df,
  family = Gamma(link = "log")
)

# model 3: absolute strength * sex
m_sex_abs <- glmmTMB(
  race_time ~ (bp_kg + pbp_kg + hdl_kg + pu_reps) * sex +
    distance + modality + body_mass +
    (1 | athlete_id) + (1 | heat),
  data = df,
  family = Gamma(link = "log")
)

# model 4: relative strength * sex
m_sex_rel <- glmmTMB(
  race_time ~ (bp_relative + pbp_relative + hdl_relative + pu_reps) * sex +
    distance + modality + body_mass +
    (1 | athlete_id) + (1 | heat),
  data = df,
  family = Gamma(link = "log")
)

# model 5: absolute strength * distance
m_distance_abs <- glmmTMB(
  race_time ~ (bp_kg + pbp_kg + hdl_kg + pu_reps) * distance +
    sex + modality + body_mass +
    (1 | athlete_id) + (1 | heat),
  data = df,
  family = Gamma(link = "log")
)

# model 6: relative strength * distance
m_distance_rel <- glmmTMB(
  race_time ~ (bp_relative + pbp_relative + hdl_relative + pu_reps) * distance +
    sex + modality + body_mass +
    (1 | athlete_id) + (1 | heat),
  data = df,
  family = Gamma(link = "log")
)

# model 7: absolute strength * modality
m_modality_abs <- glmmTMB(
  race_time ~ (bp_kg + pbp_kg + hdl_kg + pu_reps) * modality +
    sex + distance + body_mass +
    (1 | athlete_id) + (1 | heat),
  data = df,
  family = Gamma(link = "log")
)

# model 8: relative strength * modality
m_modality_rel <- glmmTMB(
  race_time ~ (bp_relative + pbp_relative + hdl_relative + pu_reps) * modality +
    sex + distance + body_mass +
    (1 | athlete_id) + (1 | heat),
  data = df,
  family = Gamma(link = "log")
)

# model comparison
AIC(m_abs,
    m_rel,
    m_sex_abs,
    m_sex_rel,
    m_distance_abs,
    m_distance_rel,
    m_modality_abs,
    m_modality_rel
)

# ------------------------------------------------------------------------------
# STEP 3: Final Model Selection & Summary
# ------------------------------------------------------------------------------

# According to the minimum AIC principle, m_distance_abs presents the lowest AIC (approx. 1162.3)
# Therefore, we initially select model 5 as the primary candidate and perform multicollinearity diagnostics

# Calculate variance inflation factor 
vif <- performance::check_collinearity(m_distance_abs)
print(vif)

# As shown in the output above, m_distance_abs suffers from severe multicollinearity for main effects (i.e., VIF > 10 for bp_kg and pbp_kg).
# Consequently, we move to the second-best model by AIC (model 6, AIC = approx. 1164.8).

# Calculate variance inflation factor 
vif_rel <- performance::check_collinearity(m_distance_rel)
print(vif_rel)

# Residual diagnosis using DHARMa package (simulated residual and test) 
sim_res <- simulateResiduals(m_distance_rel, n = 1000)
plot(sim_res)
testUniformity(sim_res)
testDispersion(sim_res)
testOutliers(sim_res)

# Cook's Distance
  # Extract fixed effect coefficients and covariance matrix for full model
beta_full <- fixef(m_distance_rel)$cond
p <- length(beta_full)
cov_full <- vcov(m_distance_rel)$cond
inv_cov <- solve(cov_full)

n_obs <- nrow(df)
cooks_d_tmb <- numeric(n_obs)

  # Start cycle: eliminate the ith observation each time 
for(i in 1:n_obs) {
  df_loo <- df[-i, ]
  suppressWarnings({
    m_loo <- update(m_distance_rel, data = df_loo)
  })
  beta_loo <- fixef(m_loo)$cond
  diff <- beta_loo - beta_full
  
  # Cook distance formula 
  cooks_d_tmb[i] <- as.numeric(t(diff) %*% inv_cov %*% diff) / p
}

  # Package the results into data frames and plot 
diag_data_tmb <- data.frame(Observation = 1:n_obs, Cooks_Distance = cooks_d_tmb)
plot_cooks_tmb <- ggplot(diag_data_tmb, aes(x = Observation, y = Cooks_Distance)) +
  geom_point(color = "gray0", alpha = 0.7, size = 2) +
  geom_segment(aes(x = Observation, xend = Observation, y = 0, yend = Cooks_Distance), color = "gray80") +
  labs(title = "Cook's Distance for Main Model", 
       x = "Observation Index", 
       y = "Cook's Distance") +
  theme_minimal(base_size = 14)

print(plot_cooks_tmb)

#  Extract the p values, coefficients for the model main effects, and check if the model is Singular 
summary(m_distance_rel)

performance::check_singularity(m_distance_rel)

# Compute the R^2 of the model 
r2 <- performance::r2_nakagawa(m_distance_rel)
print(r2)

# Convert beta to percentage change 
confint(m_distance_rel, parm = "beta_", level = 0.95)
coef_df <- broom.mixed::tidy(
  m_distance_rel,
  effects = "fixed",
  conf.int = TRUE
) %>%
  mutate(
    beta_pct = (exp(estimate) - 1) * 100,
    se_pct   = (exp(estimate + std.error) - exp(estimate)) * 100,
    CI_low_pct  = (exp(conf.low)  - 1) * 100,
    CI_high_pct = (exp(conf.high) - 1) * 100
  ) %>%
  select(term, beta_pct, se_pct, CI_low_pct, CI_high_pct)
coef_df

# ------------------------------------------------------------------------------
# STEP 4. Visualizations (Marginal Effects & Scatter plots)
# ------------------------------------------------------------------------------

# Set the directory for saving plots
plot_path <- "plots"

# BP marginal effects
bp_pred <- ggpredict(
  m_distance_rel,
  terms = c("bp_relative [all]", "distance", "modality"),
  type = "fixed",
  ci.lvl = 0.95,
  back.transform = TRUE
)

# PBP marginal effects
pbp_pred <- ggpredict(
  m_distance_rel,
  terms = c("pbp_relative [all]", "distance", "modality"),
  type = "fixed",
  ci.lvl = 0.95,
  back.transform = TRUE
)

# HDL marginal effects
hdl_pred <- ggpredict(
  m_distance_rel,
  terms = c("hdl_relative [all]", "distance", "modality"),
  type = "fixed",
  ci.lvl = 0.95,
  back.transform = TRUE
)

# PU marginal effects
pu_pred <- ggpredict(
  m_distance_rel,
  terms = c("pu_reps [all]", "distance", "modality"),
  type = "fixed",
  ci.lvl = 0.95,
  back.transform = TRUE
)

# plots creation
plots <- list(
  bp_pred_plot = ggplot(bp_pred, aes(x = x, y = predicted, color = group)) +
    geom_line(linewidth = 1) +
    geom_ribbon(aes(ymin = conf.low, ymax = conf.high, fill = group), alpha = 0.2, color = NA) +
    facet_wrap(~facet, scales = "free_y") +
    labs(x = "BP 1RM (Relative to BM)", y = "Predicted Race Time (s)",
         color = "Distance", fill = "Distance", title = "Marginal Effect of BP") +
    theme_minimal(base_size = 14),
  
  bp_scatter_plot = ggplot(df, aes(x = bp_relative, y = race_time, color = distance)) +
    geom_point(alpha = 0.5) +
    geom_smooth(method = "glm", method.args = list(family = Gamma(link = "log")), se = TRUE) +
    facet_wrap(~modality) +
    labs(x = "BP 1RM (Relative to BM)", y = "Race Time (s)",
         color = "Distance", title = "Scatter + Fit of BP") +
    theme_minimal(base_size = 14),
  
  pbp_pred_plot = ggplot(pbp_pred, aes(x = x, y = predicted, color = group)) +
    geom_line(linewidth = 1) +
    geom_ribbon(aes(ymin = conf.low, ymax = conf.high, fill = group), alpha = 0.2, color = NA) +
    facet_wrap(~facet, scales = "free_y") +
    labs(x = "PBP 1RM (Relative to BM)", y = "Predicted Race Time (s)",
         color = "Distance", fill = "Distance", title = "Marginal Effect of PBP") +
    theme_minimal(base_size = 14),
  
  pbp_scatter_plot = ggplot(df, aes(x = pbp_relative, y = race_time, color = distance)) +
    geom_point(alpha = 0.5) +
    geom_smooth(method = "glm", method.args = list(family = Gamma(link = "log")), se = TRUE) +
    facet_wrap(~modality) +
    labs(x = "PBP 1RM (Relative to BM)", y = "Race Time (s)",
         color = "Distance", title = "Scatter + Fit of PBP") +
    theme_minimal(base_size = 14),
  
  hdl_pred_plot = ggplot(hdl_pred, aes(x = x, y = predicted, color = group)) +
    geom_line(linewidth = 1) +
    geom_ribbon(aes(ymin = conf.low, ymax = conf.high, fill = group), alpha = 0.2, color = NA) +
    facet_wrap(~facet, scales = "free_y") +
    labs(x = "HDL 1RM (Relative to BM)", y = "Predicted Race Time (s)",
         color = "Distance", fill = "Distance", title = "Marginal Effect of HDL") +
    theme_minimal(base_size = 14),
  
  hdl_scatter_plot = ggplot(df, aes(x = hdl_relative, y = race_time, color = distance)) +
    geom_point(alpha = 0.5) +
    geom_smooth(method = "glm", method.args = list(family = Gamma(link = "log")), se = TRUE) +
    facet_wrap(~modality) +
    labs(x = "HDL 1RM (Relative to BM)", y = "Race Time (s)",
         color = "Distance", title = "Scatter + Fit of HDL") +
    theme_minimal(base_size = 14),
  
  pu_pred_plot = ggplot(pu_pred, aes(x = x, y = predicted, color = group)) +
    geom_line(linewidth = 1) +
    geom_ribbon(aes(ymin = conf.low, ymax = conf.high, fill = group), alpha = 0.2, color = NA) +
    facet_wrap(~facet, scales = "free_y") +
    labs(x = "PU MNR (reps)", y = "Predicted Race Time (s)",
         color = "Distance", fill = "Distance", title = "Marginal Effect of PU") +
    theme_minimal(base_size = 14),
  
  pu_scatter_plot = ggplot(df, aes(x = pu_reps, y = race_time, color = distance)) +
    geom_point(alpha = 0.5) +
    geom_smooth(method = "glm", method.args = list(family = Gamma(link = "log")), se = TRUE) +
    facet_wrap(~modality) +
    labs(x = "PU MNR (reps)", y = "Race Time (s)",
         color = "Distance", title = "Scatter + Fit of PU") +
    theme_minimal(base_size = 14)
)

# Save all plots in the 'plots' directory
for (name in names(plots)) {
  ggsave(filename = file.path(plot_path, paste0(name, ".png")),
         plot = plots[[name]],
         width = 8, height = 6, dpi = 300)
}

# ------------------------------------------------------------------------------
# STEP 5: Practical Interpretation (Conversion to Seconds)
# ------------------------------------------------------------------------------

# Extract conditional fixed effects from the final model
coefs <- fixef(m_distance_rel)$cond

# Function to dynamically calculate the "Total Beta" for a specific distance
# Formula: Total Beta = Main Effect Beta + Interaction Effect Beta (if applicable)
get_total_beta <- function(var_name, dist_val, coef_array) {
  # Extract main effect
  main_beta <- coef_array[var_name]
  
  # For the reference distance (200m), no distance interaction term applies
  if (dist_val == "200") {
    return(main_beta)
  }
  
  # For 500m or 1000m, locate the corresponding interaction term
  int_name1 <- paste0(var_name, ":distance", dist_val)
  int_name2 <- paste0("distance", dist_val, ":", var_name)
  
  int_beta <- 0
  if (int_name1 %in% names(coef_array)) {
    int_beta <- coef_array[int_name1]
  } else if (int_name2 %in% names(coef_array)) {
    int_beta <- coef_array[int_name2]
  }
  
  # Return the combined total beta
  return(main_beta + int_beta)
}

# Calculate absolute time differences based on the log-link gamma equation
baseline_times_final <- df %>%
  group_by(sex, modality, distance) %>%
  summarise(avg_race_time_sec = mean(race_time, na.rm = TRUE), .groups = 'drop') %>%
  rowwise() %>% # Crucial: Evaluate row-by-row due to varying distances
  mutate(
    # Step A: Retrieve the distance-specific Total Beta for each strength metric
    beta_pbp = get_total_beta("pbp_relative", distance, coefs),
    beta_hdl = get_total_beta("hdl_relative", distance, coefs),
    beta_bp  = get_total_beta("bp_relative", distance, coefs),
    beta_pu  = get_total_beta("pu_reps", distance, coefs),
    
    # Step B: Apply the conversion formula: Baseline * (exp(Total Beta * Delta) - 1)
    PBP_0.1_Rel_sec = round(avg_race_time_sec * (exp(beta_pbp * 0.1) - 1), 3),
    HDL_0.1_Rel_sec = round(avg_race_time_sec * (exp(beta_hdl * 0.1) - 1), 3),
    BP_0.1_Rel_sec  = round(avg_race_time_sec * (exp(beta_bp  * 0.1) - 1), 3),
    PU_1rep_sec     = round(avg_race_time_sec * (exp(beta_pu  * 1.0) - 1), 3)
  ) %>%
  select(-starts_with("beta_")) # Remove intermediate beta columns to clean output

# Print the final translation table
cat("\n--- Practical Conversion Table (Time Differences in Seconds) ---\n")
print(as.data.frame(baseline_times_final))

# ------------------------------------------------------------------------------
# STEP 6: Sensitivity Analysis (Subgroup Model Comparison)
# ------------------------------------------------------------------------------

# sex
df_female <- df %>% 
  filter(sex == "F")

df_male <- df %>% 
  filter(sex == "M")

m_male <- glmmTMB(
  race_time ~ (bp_relative + pbp_relative + hdl_relative + pu_reps) *
    distance + modality + body_mass +
    (1 | athlete_id) + (1 | heat),
  data = df_male,
  family = Gamma(link = "log")
)

summary(m_male)

r2 <- performance::r2_nakagawa(m_male)
print(r2)

AIC(m_male)

confint(m_male, parm = "beta_", level = 0.95)
coef_df_male <- broom.mixed::tidy(
  m_male,
  effects = "fixed",
  conf.int = TRUE
) %>%
  mutate(
    beta_pct = (exp(estimate) - 1) * 100,
    se_pct   = (exp(estimate + std.error) - exp(estimate)) * 100,
    CI_low_pct  = (exp(conf.low)  - 1) * 100,
    CI_high_pct = (exp(conf.high) - 1) * 100
  ) %>%
  select(term, beta_pct, se_pct, CI_low_pct, CI_high_pct)
coef_df_male

m_female <- glmmTMB(
  race_time ~ (bp_relative + pbp_relative + hdl_relative + pu_reps) *
    distance + modality + body_mass +
    (1 | athlete_id) + (1 | heat),
  data = df_female,
  family = Gamma(link = "log")
)

summary(m_female)

r2 <- performance::r2_nakagawa(m_female)
print(r2)

AIC(m_female)

confint(m_female, parm = "beta_", level = 0.95)
coef_df_female <- broom.mixed::tidy(
  m_female,
  effects = "fixed",
  conf.int = TRUE
) %>%
  mutate(
    beta_pct = (exp(estimate) - 1) * 100,
    se_pct   = (exp(estimate + std.error) - exp(estimate)) * 100,
    CI_low_pct  = (exp(conf.low)  - 1) * 100,
    CI_high_pct = (exp(conf.high) - 1) * 100
  ) %>%
  select(term, beta_pct, se_pct, CI_low_pct, CI_high_pct)
coef_df_female

# modality
df_K1 <- df %>% filter(modality == "K1")

df_C1 <- df %>% filter(modality == "C1")

m_K1 <- glmmTMB(
  race_time ~ (bp_relative + pbp_relative + hdl_relative + pu_reps) *
    distance + sex + body_mass +
    (1 | athlete_id) + (1 | heat),
  data = df_K1,
  family = Gamma(link = "log")
)

summary(m_K1)

r2 <- performance::r2_nakagawa(m_K1)
print(r2)

AIC(m_K1)

confint(m_K1, parm = "beta_", level = 0.95)
coef_df_K1 <- broom.mixed::tidy(
  m_K1,
  effects = "fixed",
  conf.int = TRUE
) %>%
  mutate(
    beta_pct = (exp(estimate) - 1) * 100,
    se_pct   = (exp(estimate + std.error) - exp(estimate)) * 100,
    CI_low_pct  = (exp(conf.low)  - 1) * 100,
    CI_high_pct = (exp(conf.high) - 1) * 100
  ) %>%
  select(term, beta_pct, se_pct, CI_low_pct, CI_high_pct)
coef_df_K1

m_C1 <- glmmTMB(
  race_time ~ (bp_relative + pbp_relative + hdl_relative + pu_reps) *
    distance + sex + body_mass +
    (1 | athlete_id) + (1 | heat),
  data = df_C1,
  family = Gamma(link = "log")
)

summary(m_C1)

r2 <- performance::r2_nakagawa(m_C1)
print(r2)

AIC(m_C1)

confint(m_C1, parm = "beta_", level = 0.95)
coef_df_C1 <- broom.mixed::tidy(
  m_C1,
  effects = "fixed",
  conf.int = TRUE
) %>%
  mutate(
    beta_pct = (exp(estimate) - 1) * 100,
    se_pct   = (exp(estimate + std.error) - exp(estimate)) * 100,
    CI_low_pct  = (exp(conf.low)  - 1) * 100,
    CI_high_pct = (exp(conf.high) - 1) * 100
  ) %>%
  select(term, beta_pct, se_pct, CI_low_pct, CI_high_pct)
coef_df_C1
